# Supplementary material for: Methyl 2-[(4-chloro-2-meth­oxy-5-oxo-2,5-dihydro­furan-3-yl)amino]­acetate
Source: Acta Crystallogr Sect E Struct Rep Online. 2010 Jun 30;66(Pt 7):o1857. doi: 10.1107/S160053681002461X (PMC3007059; doi:10.1107/S160053681002461X)
Supplement: Supplementary file 2 [file e-66-o1857-Isup2.hkl]

# 
# h,k,l, Fc-squared, Fo-squared, sigma(Fo-squared) and status flag 
# 
data_I
_shelx_title ' f in  P21/c' 
_shelx_refln_list_code          4 
_shelx_F_calc_maximum      119.60 
_exptl_crystal_F_000       488.00 
_reflns_d_resolution_high  0.8352 
 
loop_ 
 _symmetry_equiv_pos_as_xyz 
 'x, y, z' 
 '-x, y+1/2, -z+1/2' 
 '-x, -y, -z' 
 'x, -y-1/2, z-1/2' 
 
_cell_length_a     5.1366 
_cell_length_b     9.8316 
_cell_length_c    20.6850 
_cell_angle_alpha  90.000 
_cell_angle_beta  102.532 
_cell_angle_gamma  90.000 
 
_shelx_F_squared_multiplier     1.000 
 
loop_ 
 _refln_index_h 
 _refln_index_k 
 _refln_index_l 
 _refln_F_squared_calc 
 _refln_F_squared_meas 
 _refln_F_squared_sigma 
 _refln_observed_status 
   1   0   0      325.42      278.38      5.79 o 
   2   0   0      599.07      570.52     11.73 o 
   1   1   0     3006.99     2920.80     21.63 o 
   2   1   0      248.99      248.95      5.15 o 
   3   1   0     1045.55     1088.43     12.70 o 
   0   2   0       87.86       93.39      3.81 o 
   1   2   0     8957.65     9046.61    101.98 o 
   2   2   0      647.54      634.47     13.00 o 
   3   2   0      273.97      314.88     10.58 o 
   4   2   0       37.03       40.61      5.78 o 
   1   3   0     2171.02     2084.93     15.28 o 
   2   3   0       69.83       68.78      3.74 o 
   3   3   0        3.45        3.97      2.26 o 
   4   3   0       19.94       15.41      3.11 o 
   5   3   0       29.87       32.71      7.19 o 
   0   4   0     1033.78     1000.21     17.40 o 
   1   4   0      472.58      439.12      5.99 o 
   2   4   0     1563.74     1523.62     20.38 o 
   3   4   0      114.92      116.52     11.35 o 
   4   4   0      356.09      370.41     10.22 o 
   5   4   0      221.48      212.26     13.26 o 
   1   5   0       69.04       79.77      4.19 o 
   2   5   0     1164.56     1188.71     12.57 o 
   3   5   0      377.56      380.11      8.93 o 
   4   5   0      157.24      149.74     14.31 o 
   5   5   0        3.29       12.55      5.92 o 
   0   6   0        0.12       19.03      3.95 o 
   1   6   0      132.87      144.58      5.88 o 
   2   6   0        2.12        1.97      1.89 o 
   3   6   0       24.16       26.87      3.04 o 
   4   6   0       26.72       26.65      5.64 o 
   1   7   0       58.37       50.97      4.54 o 
   2   7   0       10.18        6.04      2.81 o 
   3   7   0       50.80       43.44      4.94 o 
   4   7   0       16.04        7.47      5.50 o 
   0   8   0      197.14      205.78     11.00 o 
   1   8   0      184.18      189.57      7.72 o 
   2   8   0        0.14       -1.46      2.67 o 
   3   8   0        1.11        1.33      3.23 o 
   4   8   0       13.72       19.46      6.77 o 
   1   9   0       11.51       12.33      3.73 o 
   2   9   0      106.54      100.27      7.32 o 
   3   9   0       63.98       68.14      6.73 o 
   0  10   0       63.92       53.44      8.46 o 
   1  10   0        0.24       -0.35      3.59 o 
   2  10   0        2.92       -0.60      3.84 o 
   3  10   0        0.70        1.34      4.13 o 
   1  11   0       17.15       25.56      5.47 o 
   2  11   0        0.90        1.00      4.33 o 
  -3   1   1      402.72      390.32      7.15 o 
  -2   1   1     3474.95     3399.74     27.12 o 
  -1   1   1     7123.31     7359.12     51.16 o 
   0   1   1      135.70      119.90      2.20 o 
   1   1   1       45.54       43.44      2.96 o 
   2   1   1       64.42       84.19      5.08 o 
   3   1   1     2784.40     2791.39     38.88 o 
  -4   2   1      114.61      131.43      8.32 o 
  -3   2   1      218.54      189.87      8.18 o 
  -2   2   1      885.74      860.04      9.54 o 
  -1   2   1       70.13       83.91      2.57 o 
   0   2   1     2377.69     2214.03     18.18 o 
   1   2   1    10803.96    10830.62    116.47 o 
   2   2   1      119.65      125.78      5.36 o 
   3   2   1     1638.83     1690.80     27.88 o 
   4   2   1      123.00      119.59      9.03 o 
  -5   3   1       17.49       25.52      6.63 o 
  -4   3   1      139.93      120.15      8.60 o 
  -3   3   1      646.60      634.21     14.97 o 
  -2   3   1      965.90      972.70     23.26 o 
  -1   3   1     1308.36     1216.09      9.99 o 
   0   3   1     9334.06     9442.06     67.69 o 
   1   3   1      128.82      157.55      6.91 o 
   2   3   1      614.79      596.03     14.41 o 
   3   3   1       25.03       24.95      3.14 o 
   4   3   1       81.83       97.99      9.10 o 
   5   3   1      194.76      197.95      9.31 o 
  -5   4   1        0.30        2.11      5.08 o 
  -4   4   1       34.08       35.52      5.29 o 
  -3   4   1      159.64      167.48      5.98 o 
  -2   4   1        2.39        2.68      1.32 o 
  -1   4   1      459.67      459.13      5.79 o 
   0   4   1      349.37      343.00      6.84 o 
   1   4   1       59.83       66.61      2.98 o 
   2   4   1       35.60       50.92      3.47 o 
   3   4   1      118.77      116.41      5.43 o 
   4   4   1       10.20        6.12      4.37 o 
   5   4   1      122.51      125.64     12.27 o 
  -4   5   1        0.03        0.49      2.44 o 
  -3   5   1       88.52      112.09     10.15 o 
  -2   5   1        4.16        7.51      1.60 o 
  -1   5   1      125.81      137.08      5.12 o 
   0   5   1       11.13       10.57      1.97 o 
   1   5   1      282.27      292.47      7.38 o 
   2   5   1      610.90      609.82     10.19 o 
   3   5   1       84.02       63.45      5.15 o 
   4   5   1       38.06       39.74      5.43 o 
   5   5   1       12.99       14.52      6.06 o 
  -3   6   1       48.25       50.39      4.76 o 
  -2   6   1       32.84       27.53      2.55 o 
  -1   6   1      365.30      376.49      8.77 o 
   0   6   1     1427.02     1449.95     18.20 o 
   1   6   1        4.86       -0.14      1.82 o 
   2   6   1       58.04       57.42      3.59 o 
   3   6   1       27.43       24.86      3.47 o 
   4   6   1       37.93       54.31      5.27 o 
  -4   7   1        5.85        3.52      4.65 o 
  -3   7   1       15.07       12.68      3.37 o 
  -2   7   1      268.33      268.72      8.67 o 
  -1   7   1        1.07        1.45      2.24 o 
   0   7   1       65.61       71.01      5.18 o 
   1   7   1       49.12       56.09      7.76 o 
   2   7   1      207.55      236.60      8.43 o 
   3   7   1      239.70      249.03      9.11 o 
   4   7   1        0.42        1.06      3.09 o 
  -4   8   1        2.52        8.60      5.78 o 
  -3   8   1        4.76        4.65      3.13 o 
  -2   8   1        0.00        0.28      3.24 o 
  -1   8   1       23.04       23.39      3.83 o 
   0   8   1       17.72       14.65      5.15 o 
   1   8   1       41.62       42.56      8.18 o 
   2   8   1       49.77       57.53      5.58 o 
   3   8   1        4.23       -0.06      3.09 o 
   4   8   1       13.11        8.74      5.78 o 
  -3   9   1        3.91        8.16      3.94 o 
  -2   9   1       75.66       82.34     13.47 o 
  -1   9   1        0.01       -0.89      4.51 o 
   0   9   1        8.69        4.71      3.27 o 
   1   9   1        1.24       -1.38      2.97 o 
   2   9   1        6.23        9.79      7.97 o 
   3   9   1       14.13       10.19      5.22 o 
  -3  10   1        4.02       -2.54      5.36 o 
  -2  10   1        0.51        3.40      3.59 o 
  -1  10   1       64.11       61.83      6.33 o 
   0  10   1        0.48       -4.31      3.29 o 
   1  10   1        4.81        8.68      4.28 o 
   2  10   1        3.85        0.79      3.97 o 
   3  10   1        1.31        4.81      4.16 o 
  -2  11   1       23.34       27.01      5.63 o 
  -1  11   1        1.21        0.73      4.04 o 
   0  11   1        0.51       -0.50      3.94 o 
   1  11   1       11.93        8.02      6.13 o 
   2  11   1       43.87       46.63      6.62 o 
  -3   0   2      960.33      927.19     17.38 o 
  -2   0   2      908.64      839.37     14.43 o 
  -1   0   2     3314.63     3156.38     35.03 o 
   0   0   2     1892.04     1871.04     30.75 o 
   1   0   2     2440.09     2287.57     27.31 o 
   2   0   2     1533.90     1545.73     23.24 o 
  -3   1   2      297.89      271.59      6.12 o 
  -2   1   2       27.69       47.01      2.54 o 
  -1   1   2     1518.53     1541.09     12.72 o 
   0   1   2     1919.94     1886.40     20.82 o 
   1   1   2     3912.72     3758.61     29.46 o 
   2   1   2      134.26      150.92      6.63 o 
   3   1   2        5.57        5.08      2.82 o 
   4   1   2        2.55        9.45      4.09 o 
  -4   2   2      145.72      149.49      8.60 o 
  -3   2   2       45.56       56.91      4.30 o 
  -2   2   2       99.01      117.75      3.47 o 
  -1   2   2      629.47      608.07      7.33 o 
   0   2   2     4063.43     4034.57     39.87 o 
   1   2   2      624.51      643.68      8.34 o 
   2   2   2        6.24        3.74      1.50 o 
   3   2   2      202.49      200.20      7.19 o 
   4   2   2       86.89       91.83      6.43 o 
   5   2   2       25.30       32.29      7.05 o 
  -4   3   2      416.61      460.67     14.39 o 
  -3   3   2      198.42      202.27      8.46 o 
  -2   3   2       63.55       57.53      4.37 o 
  -1   3   2      197.05      199.16      3.19 o 
   0   3   2     1983.56     1850.76     17.34 o 
   1   3   2     2931.86     2845.92     44.74 o 
   2   3   2       18.68       23.12      2.49 o 
   3   3   2       17.47       21.10      2.99 o 
   4   3   2      144.58      131.35      6.78 o 
   5   3   2        7.28        4.63      3.29 o 
  -5   4   2        1.16        3.10      4.65 o 
  -4   4   2       10.96        5.98      3.88 o 
  -3   4   2       54.34       58.39      4.14 o 
  -2   4   2      375.22      342.28      5.66 o 
  -1   4   2     1019.47     1032.16      9.25 o 
   0   4   2     1544.74     1587.86     16.78 o 
   1   4   2     1518.04     1544.98     16.05 o 
   2   4   2      119.87      110.72      4.67 o 
   3   4   2      546.58      546.93     11.18 o 
   4   4   2       92.54       84.57      6.13 o 
   5   4   2       77.24       99.53      7.83 o 
  -4   5   2       17.76        8.18      4.37 o 
  -3   5   2      836.88      775.19     10.58 o 
  -2   5   2       15.50       19.57      1.91 o 
  -1   5   2      140.25      144.07      5.43 o 
   0   5   2      502.00      483.20      8.98 o 
   1   5   2     2430.08     2386.25     19.38 o 
   2   5   2      723.41      718.21     11.48 o 
   3   5   2        0.99        2.11      2.03 o 
   4   5   2        3.08       -0.50      3.10 o 
   5   5   2        3.07       12.41      5.64 o 
  -5   6   2        2.00        1.83      4.93 o 
  -4   6   2      110.42      101.95     10.44 o 
  -3   6   2      187.89      171.67      7.09 o 
  -2   6   2       21.16       21.72      4.65 o 
  -1   6   2      182.29      182.55      7.40 o 
   0   6   2       98.67       99.67      4.98 o 
   1   6   2      176.01      178.19      6.72 o 
   2   6   2      144.57      143.76      6.00 o 
   3   6   2       38.29       30.45      3.77 o 
   4   6   2       42.32       40.85     12.20 o 
  -4   7   2       18.16       19.32      6.34 o 
  -3   7   2        2.96        7.19      2.96 o 
  -2   7   2       12.14       10.09      3.09 o 
  -1   7   2        0.94       -0.21      2.09 o 
   0   7   2       14.84       23.03      5.22 o 
   1   7   2        3.87        4.95      2.69 o 
   2   7   2        2.96        6.96      2.27 o 
   3   7   2        2.41        1.34      5.78 o 
   4   7   2        4.83       -1.83      4.79 o 
  -4   8   2      102.24      113.23     11.70 o 
  -3   8   2        9.73        9.34      3.43 o 
  -2   8   2        0.65        0.52      3.67 o 
  -1   8   2       48.15       42.45      4.67 o 
   0   8   2       84.29       76.98      5.67 o 
   1   8   2       80.52       88.20      9.45 o 
   2   8   2      291.92      314.00     10.32 o 
   3   8   2       23.22       28.33      4.74 o 
   4   8   2        7.32        3.70      3.95 o 
  -3   9   2       32.24       30.88      7.33 o 
  -2   9   2        2.55        3.88      3.49 o 
  -1   9   2       17.41       14.17      3.78 o 
   0   9   2       25.00       29.89      4.44 o 
   1   9   2       40.72       44.60      7.40 o 
   2   9   2       36.53       25.87      5.07 o 
   3   9   2        6.69        3.58      3.95 o 
  -3  10   2       53.85       38.92      8.46 o 
  -2  10   2       13.54        8.30      4.26 o 
  -1  10   2       10.09        5.94      4.02 o 
   0  10   2       18.09       12.53      4.18 o 
   1  10   2       15.66        3.20      4.14 o 
   2  10   2        1.18       -3.57      3.88 o 
   3  10   2        3.27       -0.45      3.83 o 
  -2  11   2        0.60       -4.43      4.11 o 
  -1  11   2       37.41       27.73      5.38 o 
   0  11   2        0.58       -0.14      3.87 o 
   1  11   2       57.78       62.23      7.03 o 
  -4   1   3      244.99      237.25     10.72 o 
  -3   1   3        1.72        1.13      1.83 o 
  -2   1   3     1681.83     1636.36     15.34 o 
  -1   1   3     3764.57     3795.88     22.78 o 
   0   1   3     1093.80     1059.13      6.64 o 
   1   1   3     2667.50     2541.57     21.86 o 
   2   1   3      260.90      260.43      7.83 o 
   3   1   3      274.84      294.56     11.43 o 
   4   1   3      199.26      187.44     11.14 o 
   5   1   3       14.09        5.22      5.22 o 
  -4   2   3        3.70        3.24      2.68 o 
  -3   2   3       58.39       68.14      3.59 o 
  -2   2   3        1.89        5.65      1.48 o 
  -1   2   3    14304.76    14877.36    113.36 o 
   0   2   3      648.55      621.31     10.90 o 
   1   2   3     1069.05     1027.43     11.46 o 
   2   2   3      301.89      289.35     10.02 o 
   3   2   3      233.44      224.35      7.27 o 
   4   2   3      546.06      485.34     12.20 o 
   5   2   3        1.14        4.93      5.22 o 
  -3   3   3      757.45      790.17     10.81 o 
  -2   3   3      256.22      299.72      6.24 o 
  -1   3   3        0.02       -0.06      0.57 o 
   0   3   3      280.17      269.52      5.43 o 
   1   3   3      339.65      316.70      6.09 o 
   2   3   3     2306.60     2350.66     68.64 o 
   3   3   3        1.23       -0.95      2.33 o 
   4   3   3        6.08        6.20      2.85 o 
   5   3   3       33.54       51.22      5.83 o 
  -5   4   3       60.05       44.56      8.04 o 
  -4   4   3        0.22        0.85      2.96 o 
  -3   4   3        1.23        0.51      2.04 o 
  -2   4   3      311.24      328.17      6.11 o 
  -1   4   3      279.54      324.74      6.59 o 
   0   4   3      601.86      576.94      9.08 o 
   1   4   3      816.78      840.55     11.19 o 
   2   4   3       48.96       55.56      4.02 o 
   3   4   3        0.55        4.85      2.44 o 
   4   4   3        2.83        1.88      2.54 o 
   5   4   3       27.84       33.21      5.13 o 
  -3   5   3       53.37       51.99      3.77 o 
  -2   5   3       32.41       27.49      2.73 o 
  -1   5   3       49.51       48.78      4.86 o 
   0   5   3      195.43      169.57      5.48 o 
   1   5   3      182.73      176.57      4.69 o 
   2   5   3       16.93       15.19      2.57 o 
   3   5   3        1.35        1.24      2.14 o 
   4   5   3       13.10       16.64      3.95 o 
   5   5   3       14.26       19.96      4.57 o 
  -5   6   3       52.32       75.29     10.58 o 
  -4   6   3       93.33       93.49     10.15 o 
  -3   6   3       21.30       17.12      3.07 o 
  -2   6   3      595.00      626.94     11.77 o 
  -1   6   3      478.50      493.58     10.00 o 
   0   6   3      107.69      121.33      6.49 o 
   1   6   3      385.54      398.18      9.58 o 
   2   6   3      153.70      163.81      5.40 o 
   3   6   3      100.44      118.96      6.23 o 
   4   6   3      181.06      194.04      8.30 o 
  -4   7   3        0.41        1.97      4.79 o 
  -3   7   3      418.43      418.59     21.80 o 
  -2   7   3       11.41        9.44      3.03 o 
  -1   7   3       19.35       23.85      3.95 o 
   0   7   3       25.20       20.85      3.27 o 
   1   7   3      217.79      216.25      7.97 o 
   2   7   3      656.22      640.26     10.56 o 
   3   7   3       60.25       56.39      4.38 o 
   4   7   3       60.27       46.81      8.32 o 
  -4   8   3        3.36        4.51      5.22 o 
  -3   8   3      102.41       80.80      9.59 o 
  -2   8   3        0.00       -3.53      2.54 o 
  -1   8   3      143.53      156.86      6.93 o 
   0   8   3       83.27       77.24     11.99 o 
   1   8   3        9.85        7.91      4.51 o 
   2   8   3        0.78        4.70      3.23 o 
   3   8   3        4.55        5.02      3.81 o 
   4   8   3        2.55        1.76      3.88 o 
  -3   9   3       20.21       12.41      5.78 o 
  -2   9   3        0.00       -2.52      3.14 o 
  -1   9   3        0.30        0.67      2.89 o 
   0   9   3      123.96      127.11      7.73 o 
   1   9   3       39.18       30.85      4.82 o 
   2   9   3       19.12       23.53      4.76 o 
   3   9   3        0.31       -5.20      3.53 o 
  -3  10   3        1.84       -0.99      5.50 o 
  -2  10   3       10.26        5.69      6.56 o 
  -1  10   3      102.09       89.41     28.34 o 
   0  10   3       54.23       37.58      6.49 o 
   1  10   3        3.05        6.78      5.29 o 
   2  10   3        8.71        1.06      4.09 o 
  -2  11   3        2.34        0.85      5.92 o 
  -1  11   3        0.00       -4.74      4.02 o 
   0  11   3        0.29       -2.40      3.79 o 
   1  11   3      152.15      158.39      9.97 o 
  -4   0   4      128.07      150.05      8.60 o 
  -3   0   4     1396.65     1391.03     23.91 o 
  -2   0   4     3282.55     3185.48     39.92 o 
  -1   0   4     5556.17     5682.19     61.32 o 
   0   0   4     1159.20     1259.19      9.11 o 
   1   0   4      422.33      404.58      6.64 o 
   2   0   4     4956.40     4947.26     58.07 o 
   3   0   4        2.51        0.70      2.54 o 
  -4   1   4      265.09      257.57     11.57 o 
  -3   1   4      139.10      136.81      6.91 o 
  -2   1   4     1584.43     1718.97     15.75 o 
  -1   1   4      410.25      438.70      5.94 o 
   0   1   4       76.96       74.59      1.44 o 
   1   1   4     2763.72     2754.72     18.35 o 
   2   1   4     3379.67     3454.01     66.90 o 
   3   1   4        0.16       -0.33      1.74 o 
   4   1   4       21.00       14.36      3.74 o 
   5   1   4        7.71       14.38      6.20 o 
  -3   2   4        0.19        0.61      1.28 o 
  -2   2   4     1328.99     1369.02     15.50 o 
  -1   2   4      725.37      728.75      6.72 o 
   0   2   4        0.24       -0.12      0.52 o 
   1   2   4      797.65      764.21      7.97 o 
   2   2   4      872.43      920.43     36.53 o 
   3   2   4       47.06       53.85      8.53 o 
   4   2   4       52.54       57.59      5.66 o 
   5   2   4       83.01       75.40      6.98 o 
  -3   3   4     1220.21     1246.05     19.58 o 
  -2   3   4      695.37      737.22      8.04 o 
  -1   3   4      196.33      221.43      3.94 o 
   0   3   4      640.60      659.22      8.99 o 
   1   3   4      165.04      216.13      7.76 o 
   2   3   4      222.31      197.87      6.03 o 
   3   3   4      373.29      361.34     11.85 o 
   4   3   4        7.89        7.98      3.11 o 
   5   3   4       26.44       43.22     15.44 o 
  -5   4   4       20.41       33.84      7.05 o 
  -3   4   4        5.86        8.04      2.89 o 
  -2   4   4      237.78      222.92      4.33 o 
  -1   4   4      393.36      394.25      7.17 o 
   0   4   4     1177.36     1139.85     17.19 o 
   1   4   4      273.45      263.81      6.29 o 
   2   4   4      773.18      763.76     12.12 o 
   3   4   4      611.48      619.63     21.03 o 
   4   4   4       42.47       31.86      4.44 o 
   5   4   4        4.31        9.22      4.93 o 
  -4   5   4      145.27      146.66     10.15 o 
  -3   5   4      200.93      223.43      7.21 o 
  -2   5   4      424.74      403.58      8.56 o 
  -1   5   4      722.84      730.99     11.12 o 
   0   5   4       40.31       42.21      3.31 o 
   1   5   4      450.50      483.22      7.72 o 
   2   5   4        1.80        2.53      1.96 o 
   3   5   4        4.32        7.69      2.61 o 
   4   5   4      206.33      209.95     10.51 o 
   5   5   4        0.45       -3.06      3.25 o 
  -5   6   4        4.62        2.82      5.50 o 
  -4   6   4       14.65       11.28      4.93 o 
  -3   6   4        5.07        4.79      4.09 o 
  -2   6   4       88.59      108.80      6.63 o 
  -1   6   4       43.45       40.96      3.71 o 
   0   6   4        1.91        3.12      2.03 o 
   1   6   4      143.48      143.39      7.33 o 
   2   6   4       14.49       14.38      2.91 o 
   3   6   4        0.03        2.02      2.53 o 
   4   6   4       46.18       43.44      5.07 o 
  -4   7   4        6.64        2.96      4.65 o 
  -3   7   4        0.56       -3.95      3.38 o 
  -2   7   4       16.37       14.08      3.07 o 
  -1   7   4      268.45      266.40      8.02 o 
   0   7   4      223.59      223.82      7.62 o 
   1   7   4      331.08      315.11     16.86 o 
   2   7   4      108.73      106.68      5.30 o 
   3   7   4       21.73       23.28      3.97 o 
   4   7   4       44.56       61.19      8.88 o 
  -4   8   4        0.24       -2.96      4.93 o 
  -3   8   4      144.79      117.19     11.14 o 
  -2   8   4       84.31       80.77      6.84 o 
  -1   8   4      289.12      321.09      9.45 o 
   0   8   4       70.86       75.48     10.08 o 
   1   8   4      368.19      366.00     20.03 o 
   2   8   4       37.59       50.27      5.57 o 
   3   8   4        8.01        2.47      3.39 o 
   4   8   4        0.74        7.19      4.28 o 
  -3   9   4       15.78       14.38      6.20 o 
  -2   9   4       14.82       11.25      3.74 o 
  -1   9   4       50.58       50.83      6.77 o 
   0   9   4       34.54       28.37      7.19 o 
   1   9   4      101.90      104.91      7.48 o 
   2   9   4      400.68      403.42     12.47 o 
   3   9   4        6.49        6.60      5.22 o 
  -3  10   4        6.89        4.79      5.92 o 
  -2  10   4       67.77       59.93      9.17 o 
  -1  10   4       56.03       55.57      6.03 o 
   0  10   4        7.22        5.60      3.81 o 
   1  10   4      100.98      106.26      8.23 o 
   2  10   4        3.51        1.25      4.03 o 
  -2  11   4        1.87       -0.56      5.50 o 
  -1  11   4        4.78        0.92      3.99 o 
   0  11   4       54.50       55.45      6.63 o 
   1  11   4        1.35        5.23      4.47 o 
  -4   1   5       49.67       64.16      7.19 o 
  -3   1   5        0.32       -1.59      1.34 o 
  -2   1   5      414.05      359.28      7.41 o 
  -1   1   5     3074.34     2999.98     20.32 o 
   0   1   5     2817.66     2744.32     19.07 o 
   1   1   5      404.56      430.76      4.63 o 
   2   1   5       85.94       86.12      4.66 o 
   3   1   5        2.65        4.39      2.14 o 
   4   1   5       42.95       56.97      5.64 o 
   5   1   5       75.32      112.52     12.69 o 
  -3   2   5       11.28        5.83      1.62 o 
  -2   2   5      585.21      556.77      6.26 o 
  -1   2   5    10824.31    11017.20     62.92 o 
   0   2   5       11.21       15.11      1.34 o 
   1   2   5     1862.91     1901.74     14.46 o 
   2   2   5      272.82      274.48      7.55 o 
   3   2   5      361.11      378.41     13.12 o 
   4   2   5      232.35      234.30      9.06 o 
   5   2   5       11.74        7.83      5.43 o 
  -3   3   5        1.88        1.79      1.41 o 
  -2   3   5       41.51       39.14      2.13 o 
  -1   3   5      114.23      114.83      3.49 o 
   0   3   5      407.15      408.56      5.52 o 
   1   3   5     1186.35     1268.04     17.05 o 
   2   3   5       31.16       35.99      3.29 o 
   3   3   5       15.21       20.85      3.43 o 
   4   3   5      200.16      216.91      8.77 o 
   5   3   5       23.95       22.41      4.68 o 
  -3   4   5      165.17      157.18      5.99 o 
  -2   4   5      210.89      177.92      3.89 o 
  -1   4   5      305.33      318.56      6.37 o 
   0   4   5       62.41       49.19      5.57 o 
   1   4   5        1.38        1.09      1.52 o 
   2   4   5        1.10        0.84      1.79 o 
   3   4   5       72.35       91.51      8.11 o 
   4   4   5       23.47       18.25      3.94 o 
   5   4   5        5.16        7.46      4.72 o 
  -5   5   5       70.13       79.24      9.73 o 
  -4   5   5      171.15      162.32     10.58 o 
  -3   5   5       97.13       86.58      8.04 o 
  -2   5   5       81.30       97.72      4.70 o 
  -1   5   5      242.53      252.16      6.43 o 
   0   5   5      528.18      558.89      9.97 o 
   1   5   5       34.89       37.60      3.41 o 
   2   5   5      201.13      203.46      6.80 o 
   3   5   5      229.75      206.14     12.69 o 
   4   5   5        0.13        0.56      2.99 o 
   5   5   5       21.26       31.84      5.27 o 
  -5   6   5       25.91       23.26      7.19 o 
  -4   6   5        0.22        3.38      4.37 o 
  -3   6   5        5.85        1.55      3.52 o 
  -2   6   5      193.29      193.84      6.69 o 
  -1   6   5      179.29      180.95      6.20 o 
   0   6   5      217.11      216.46      6.95 o 
   1   6   5      139.80      151.20      6.57 o 
   2   6   5      748.80      748.88     13.42 o 
   3   6   5       60.62       73.55      5.86 o 
   4   6   5       60.28       63.67      7.47 o 
  -4   7   5       44.80       61.05      8.60 o 
  -3   7   5       57.92       60.35      7.90 o 
  -2   7   5      102.39      103.07      6.63 o 
  -1   7   5        0.25        0.53      2.26 o 
   0   7   5      300.70      296.47      8.65 o 
   1   7   5       27.65       31.10      6.98 o 
   2   7   5      259.72      266.25      9.75 o 
   3   7   5        6.79        8.85      3.47 o 
   4   7   5       58.15       60.24      6.30 o 
  -4   8   5        2.51        6.20      5.64 o 
  -3   8   5        1.23        1.69      4.51 o 
  -2   8   5       92.99       82.15      6.03 o 
  -1   8   5        0.59        0.58      3.24 o 
   0   8   5        2.09        4.00      2.85 o 
   1   8   5       39.71       44.95      4.92 o 
   2   8   5        0.11        0.32      3.24 o 
   3   8   5       32.31       29.22      8.88 o 
  -3   9   5       12.21       12.69      5.78 o 
  -2   9   5        0.37        6.20      4.93 o 
  -1   9   5       16.58       15.98      4.37 o 
   0   9   5      153.62      159.48      7.86 o 
   1   9   5       16.58       14.49      4.06 o 
   2   9   5        4.91        4.57      6.91 o 
   3   9   5        0.01        0.78      3.88 o 
  -3  10   5        6.82       11.42      6.77 o 
  -2  10   5       74.28       69.23      9.59 o 
  -1  10   5        1.06       -1.60      3.47 o 
   0  10   5        8.11        7.79      4.07 o 
   1  10   5        0.98        2.65      4.07 o 
   2  10   5        3.62       -2.49      4.03 o 
  -2  11   5       14.58       12.69      6.63 o 
  -1  11   5       35.80       24.61      8.46 o 
   0  11   5        6.56        2.06      4.38 o 
   1  11   5       12.45       22.42      5.63 o 
  -4   0   6       93.22      106.61      8.04 o 
  -3   0   6      302.62      317.17     11.29 o 
  -2   0   6     2833.14     2735.67     37.41 o 
  -1   0   6       20.06       28.13      1.79 o 
   0   0   6      586.15      599.88      6.23 o 
   1   0   6      216.13      217.19      5.23 o 
   2   0   6     2990.67     3023.50     56.40 o 
   3   0   6      198.03      193.52     11.07 o 
   4   0   6        1.32       -0.85      3.52 o 
   5   0   6        8.81        8.04      5.78 o 
  -4   1   6      352.08      366.68      9.66 o 
  -3   1   6      105.04       93.76      5.27 o 
  -2   1   6       64.96       72.10      3.35 o 
  -1   1   6      465.89      465.24      5.67 o 
   0   1   6      235.55      215.27      2.79 o 
   1   1   6       71.55       75.71      2.21 o 
   2   1   6        1.51        4.40      1.56 o 
   3   1   6      514.96      483.09     21.81 o 
   4   1   6      214.26      204.46      8.63 o 
   5   1   6       61.09       76.71      7.77 o 
  -4   2   6       35.89       53.30      7.19 o 
  -3   2   6       28.75       30.96      2.50 o 
  -2   2   6      187.37      190.20      3.30 o 
  -1   2   6        9.30       10.69      0.99 o 
   0   2   6     2005.17     1928.53     13.99 o 
   1   2   6       12.08       11.49      1.75 o 
   2   2   6      153.62      183.43      5.98 o 
   3   2   6       11.13        7.24      2.57 o 
   4   2   6        0.10        2.71      2.83 o 
   5   2   6        3.32        2.53      3.54 o 
  -5   3   6       32.06       35.11      7.33 o 
  -3   3   6       33.58       33.49      3.19 o 
  -2   3   6     4358.22     4508.05     30.43 o 
  -1   3   6      338.27      308.24      5.43 o 
   0   3   6     1810.04     1691.63     15.09 o 
   1   3   6      213.26      175.28      3.91 o 
   2   3   6       46.07       44.79      3.77 o 
   3   3   6      103.27       96.70      6.43 o 
   4   3   6      140.46      129.71      8.22 o 
   5   3   6        4.39        7.04      3.77 o 
  -4   4   6       28.91       32.57      5.78 o 
  -3   4   6       67.58       81.68      9.24 o 
  -2   4   6      925.06      847.79     12.15 o 
  -1   4   6     1147.65     1127.05     13.15 o 
   0   4   6      230.72      238.61      3.83 o 
   1   4   6      169.41      178.93      5.64 o 
   2   4   6     1474.86     1403.41     18.34 o 
   3   4   6      835.95      812.37     16.80 o 
   4   4   6        6.08       -0.14      2.99 o 
   5   4   6       62.50       59.64     10.65 o 
  -4   5   6      209.03      199.85     11.42 o 
  -3   5   6       80.02       97.02      8.32 o 
  -2   5   6       51.96       48.15      3.52 o 
  -1   5   6     2266.95     2243.88     22.66 o 
   0   5   6      292.98      282.91      7.35 o 
   1   5   6      524.80      554.07     10.52 o 
   2   5   6        0.04       -1.28      1.96 o 
   3   5   6       42.47       46.64     10.79 o 
   4   5   6       70.06       65.31      5.97 o 
  -5   6   6        2.10        5.08      5.22 o 
  -4   6   6       59.47       43.71      7.19 o 
  -3   6   6       26.10       34.12      5.92 o 
  -2   6   6      249.39      259.38      7.51 o 
  -1   6   6        3.83        0.94      3.03 o 
   0   6   6      129.81      136.36      5.80 o 
   1   6   6      298.85      321.07      9.12 o 
   2   6   6        0.35        1.71      2.37 o 
   3   6   6       36.76       36.07      4.59 o 
   4   6   6        0.12       -3.19      3.17 o 
  -4   7   6       28.07       28.90      6.49 o 
  -3   7   6       48.27       33.42      6.49 o 
  -2   7   6       60.47       51.54      4.53 o 
  -1   7   6      144.59      158.47      8.39 o 
   0   7   6       49.27       44.53      4.53 o 
   1   7   6      104.17      104.84     10.01 o 
   2   7   6       29.23       24.29      3.86 o 
   3   7   6      115.69      131.27      7.38 o 
   4   7   6       15.91       16.51      4.58 o 
  -4   8   6       31.90       22.70      7.05 o 
  -3   8   6        0.20        3.67      4.51 o 
  -2   8   6      366.81      350.28     15.24 o 
  -1   8   6       52.07       48.98     11.84 o 
   0   8   6       43.88       40.21      4.62 o 
   1   8   6       12.75       18.08      5.29 o 
   2   8   6       66.56       62.25      6.26 o 
   3   8   6      187.98      186.94      9.27 o 
  -3   9   6       28.26       32.85      7.33 o 
  -2   9   6        2.43        0.99      4.79 o 
  -1   9   6       25.97       20.06      4.04 o 
   0   9   6      215.65      235.08      9.05 o 
   1   9   6      242.37      228.18      9.46 o 
   2   9   6       51.57       49.09      7.61 o 
   3   9   6       61.00       61.99     10.50 o 
  -3  10   6        8.87        3.10      5.64 o 
  -2  10   6        5.72        0.28      5.36 o 
  -1  10   6        8.10        2.11      3.61 o 
   0  10   6       52.83       40.73     11.14 o 
   1  10   6       16.17       10.64      6.56 o 
   2  10   6        0.02        1.34      3.99 o 
  -1  11   6        6.04        2.26      6.20 o 
   0  11   6       10.44       -1.14      3.94 o 
   1  11   6        0.86       -6.56      4.37 o 
  -4   1   7      532.93      541.29     11.74 o 
  -3   1   7      201.82      205.33      6.82 o 
  -2   1   7      133.77      138.39      3.53 o 
  -1   1   7     2534.74     2528.97     18.51 o 
   0   1   7      136.62      119.20      3.55 o 
   1   1   7      365.65      373.38      5.41 o 
   2   1   7      354.45      348.17      6.87 o 
   3   1   7       62.77       63.61      4.47 o 
   4   1   7       25.55       24.55      3.46 o 
   5   1   7        8.77        9.33      4.23 o 
  -4   2   7      155.41      156.91      6.83 o 
  -3   2   7       14.71       12.30      2.39 o 
  -2   2   7      533.53      558.52      8.89 o 
  -1   2   7     1420.73     1421.30     10.09 o 
   0   2   7      606.84      557.18      6.24 o 
   1   2   7     1252.34     1223.25      9.89 o 
   2   2   7       56.88       51.40      4.04 o 
   3   2   7     1376.95     1364.68     20.23 o 
   4   2   7        6.34        3.76      6.56 o 
   5   2   7      111.26      131.64      7.94 o 
  -5   3   7       85.75       85.03     10.58 o 
  -4   3   7      307.04      297.22     11.99 o 
  -3   3   7       47.49       50.42      4.02 o 
  -2   3   7     1956.85     2014.51     15.52 o 
  -1   3   7      292.61      297.80      7.80 o 
   0   3   7     3958.79     3959.48     30.75 o 
   1   3   7      473.15      508.37      7.01 o 
   2   3   7      445.30      435.72     14.25 o 
   3   3   7      274.16      292.35     25.46 o 
   4   3   7       22.93       21.80      4.43 o 
   5   3   7       67.41       52.55      6.53 o 
  -4   4   7       15.70       32.71      5.92 o 
  -3   4   7        4.53        1.95      5.08 o 
  -2   4   7        0.99        2.09      2.82 o 
  -1   4   7       44.64       43.55      5.29 o 
   0   4   7      371.81      356.17      5.52 o 
   1   4   7      184.79      209.38     15.09 o 
   2   4   7      184.42      170.47      6.35 o 
   3   4   7        3.69        5.60      2.64 o 
   4   4   7       51.85       44.86     10.79 o 
   5   4   7        9.17        8.46      4.24 o 
  -4   5   7        0.44       -0.56      3.81 o 
  -3   5   7        2.14        9.87      3.81 o 
  -2   5   7      252.77      264.47     10.93 o 
  -1   5   7       90.73      118.62      6.28 o 
   0   5   7      584.42      592.50     10.66 o 
   1   5   7        0.63       -0.28      1.99 o 
   2   5   7       23.91       20.24      5.92 o 
   3   5   7      202.68      178.11      7.55 o 
   4   5   7        0.73        0.32      3.27 o 
  -4   6   7      115.03      100.12      9.87 o 
  -3   6   7      227.83      262.77     12.27 o 
  -2   6   7       12.80       14.95      4.51 o 
  -1   6   7      440.06      453.29      9.52 o 
   0   6   7      306.85      309.44     10.79 o 
   1   6   7      389.73      387.94     10.12 o 
   2   6   7       48.32       52.70      7.97 o 
   3   6   7       47.09       49.23      5.34 o 
   4   6   7      116.31      101.28      7.72 o 
  -4   7   7        9.05       13.68      5.36 o 
  -3   7   7       18.97       12.41      5.22 o 
  -2   7   7       11.67       19.60      5.22 o 
  -1   7   7       78.69       78.37     15.44 o 
   0   7   7      101.42      111.21      9.17 o 
   1   7   7      838.91      884.39     16.07 o 
   2   7   7       96.89       89.05      6.49 o 
   3   7   7       84.41       80.94      6.66 o 
   4   7   7       94.15       89.83      7.66 o 
  -4   8   7       21.48       14.10      6.49 o 
  -3   8   7        5.82        6.63      5.22 o 
  -2   8   7      196.01      190.25     11.42 o 
  -1   8   7       48.52       39.73      6.84 o 
   0   8   7      148.41      150.39      7.33 o 
   1   8   7        0.33       -1.46      2.78 o 
   2   8   7      126.54      126.10      8.40 o 
   3   8   7       87.34       90.21      6.17 o 
  -3   9   7        0.94        1.13      5.08 o 
  -2   9   7        2.31        8.18      5.50 o 
  -1   9   7       20.41       12.97      3.79 o 
   0   9   7        3.03        3.52      4.72 o 
   1   9   7        0.08       -1.48      3.49 o 
   2   9   7       18.83       23.69      5.03 o 
   3   9   7       10.79       12.05      4.69 o 
  -3  10   7        0.05        0.99      5.92 o 
  -2  10   7        8.29       -2.40      4.79 o 
  -1  10   7        7.32        9.02      6.20 o 
   0  10   7        4.52        2.56      4.01 o 
   1  10   7      118.47      128.71     10.65 o 
   2  10   7        0.66       -1.41      5.78 o 
  -1  11   7       16.39        8.88      6.77 o 
   0  11   7        1.41       -4.27      3.94 o 
  -4   0   8      170.91      152.46      9.59 o 
  -3   0   8     1458.64     1388.58     26.73 o 
  -2   0   8      229.82      276.94     10.30 o 
  -1   0   8        0.56        4.15      3.17 o 
   0   0   8     3983.07     4148.70     27.24 o 
   1   0   8      480.22      421.71      7.21 o 
   2   0   8      555.66      529.89     10.58 o 
   3   0   8      178.65      181.27      7.58 o 
   4   0   8      434.31      431.44     18.34 o 
   5   0   8      133.26      134.11     13.96 o 
  -4   1   8      150.37      139.77      6.72 o 
  -3   1   8      210.73      210.74      7.75 o 
  -2   1   8      533.02      491.06      6.62 o 
  -1   1   8     4632.72     4614.44     30.73 o 
   0   1   8     2795.95     2761.94     13.90 o 
   1   1   8     1349.00     1390.72     11.35 o 
   2   1   8       16.64       13.15      2.03 o 
   3   1   8      840.44      866.56     13.17 o 
   4   1   8       11.67       11.66      3.28 o 
   5   1   8       27.74       21.45      5.28 o 
  -5   2   8        0.01        0.70      4.09 o 
  -4   2   8      331.69      335.15      9.68 o 
  -3   2   8        6.98        5.11      1.70 o 
  -2   2   8       77.84       85.41      4.31 o 
  -1   2   8     2064.36     2049.03     16.96 o 
   0   2   8       28.20       30.92      1.66 o 
   1   2   8       24.03       26.80      1.76 o 
   2   2   8      483.62      514.79      8.66 o 
   3   2   8      444.22      432.78      9.20 o 
   4   2   8       45.62       61.74      5.21 o 
   5   2   8        7.41        5.19      3.39 o 
  -5   3   8      303.73      325.13     16.50 o 
  -3   3   8      131.64      131.58      5.32 o 
  -2   3   8      616.25      614.13     10.15 o 
  -1   3   8        9.51        7.75      1.40 o 
   0   3   8      270.26      286.50      4.52 o 
   1   3   8      734.50      753.78      9.17 o 
   2   3   8        0.09       -0.24      2.04 o 
   3   3   8       12.90        6.68      4.58 o 
   4   3   8       80.18       79.96      6.92 o 
   5   3   8       30.60       26.00      4.49 o 
  -5   4   8        6.10        6.91      5.36 o 
  -4   4   8        5.86       11.70      4.51 o 
  -3   4   8       54.04       53.40     11.56 o 
  -2   4   8     1364.44     1416.95     39.10 o 
  -1   4   8       42.82       51.11      3.05 o 
   0   4   8      165.47      165.29      6.28 o 
   1   4   8     1359.11     1366.39     11.67 o 
   2   4   8       19.05       21.40      4.58 o 
   3   4   8      141.82      140.87      6.79 o 
   4   4   8      132.71      141.33     15.02 o 
  -4   5   8       43.86       49.21      6.91 o 
  -3   5   8       25.94       34.97      5.64 o 
  -2   5   8        0.10       -0.14      2.68 o 
  -1   5   8      191.13      198.96      8.60 o 
   0   5   8      167.46      174.86      6.12 o 
   1   5   8      148.19      163.78      6.46 o 
   2   5   8       35.71       30.23      3.83 o 
   3   5   8      575.12      592.72     19.54 o 
   4   5   8       93.89       95.59     21.72 o 
  -4   6   8       19.72        8.88      5.08 o 
  -3   6   8      180.78      193.36     10.86 o 
  -2   6   8        4.47        4.65      3.67 o 
  -1   6   8       20.18       19.80      4.37 o 
   0   6   8       63.20       87.56      5.21 o 
   1   6   8       58.40       61.48      7.61 o 
   2   6   8        3.00        6.14      6.91 o 
   3   6   8       78.79       70.16      6.18 o 
   4   6   8       26.61       30.88      5.14 o 
  -4   7   8        5.18       -1.27      4.65 o 
  -3   7   8        3.48        7.75      4.65 o 
  -2   7   8       16.11       12.27      4.79 o 
  -1   7   8      402.68      409.34      9.78 o 
   0   7   8       31.82       24.54      4.72 o 
   1   7   8       83.81       84.71      6.33 o 
   2   7   8       34.17       42.10      5.43 o 
   3   7   8        5.42       11.92      4.09 o 
  -4   8   8       16.36       10.43      5.92 o 
  -3   8   8       67.08       70.36      8.88 o 
  -2   8   8       56.88       73.18      8.74 o 
  -1   8   8       69.50       62.48     10.43 o 
   0   8   8       35.58       39.21      4.66 o 
   1   8   8       12.30        6.95      3.74 o 
   2   8   8      189.22      200.14      9.22 o 
   3   8   8        5.12        6.00      4.04 o 
  -3   9   8       18.65        4.93      5.36 o 
  -2   9   8       16.51       22.70      6.63 o 
  -1   9   8       23.50       17.06      6.06 o 
   0   9   8       58.12       50.64      6.49 o 
   1   9   8      130.73      131.03      8.50 o 
   2   9   8       38.39       33.97      5.62 o 
  -2  10   8        0.00        3.38      5.36 o 
  -1  10   8        0.48        1.83      5.50 o 
   0  10   8       14.94       17.18      4.72 o 
   1  10   8       19.41       16.82      8.74 o 
   2  10   8        0.07        2.28      4.14 o 
  -1  11   8        4.40        1.55      6.20 o 
   0  11   8       15.17       21.29      5.23 o 
  -4   1   9        1.26        0.70      2.29 o 
  -3   1   9     1226.24     1302.39     18.87 o 
  -2   1   9        0.07        0.97      0.99 o 
  -1   1   9       35.37       27.05      2.04 o 
   0   1   9      830.52      849.64      6.33 o 
   1   1   9      206.83      224.23      3.67 o 
   2   1   9       43.83       48.47      5.41 o 
   3   1   9      218.17      214.86     15.18 o 
   4   1   9        7.87       14.17      3.29 o 
   5   1   9       13.28        5.37      4.36 o 
  -5   2   9       15.10       10.15      5.08 o 
  -4   2   9       25.25       24.79      3.86 o 
  -3   2   9     1018.81     1027.70     15.02 o 
  -2   2   9      617.70      600.88      8.25 o 
  -1   2   9      969.76     1007.02     10.84 o 
   0   2   9       57.86       81.38      2.46 o 
   1   2   9     2748.95     2830.47     18.74 o 
   2   2   9      745.59      746.04     10.76 o 
   3   2   9        6.12       10.94      2.66 o 
   4   2   9      168.10      167.29      7.66 o 
   5   2   9       27.68       20.95      5.20 o 
  -5   3   9      182.63      195.60     13.40 o 
  -4   3   9       64.14       57.97      5.29 o 
  -3   3   9      567.32      587.74     10.87 o 
  -2   3   9       43.50       47.19      3.67 o 
  -1   3   9        2.06        1.50      0.92 o 
   0   3   9      727.67      761.73      9.24 o 
   1   3   9        4.10        0.59      1.06 o 
   2   3   9      192.48      183.14      5.53 o 
   3   3   9       25.28       32.27      3.58 o 
   4   3   9      217.56      231.35      8.09 o 
  -5   4   9        1.62       -0.28      4.65 o 
  -3   4   9      592.41      599.56     18.98 o 
  -2   4   9      143.18      157.44      6.06 o 
  -1   4   9       35.46       31.05      2.63 o 
   0   4   9      793.82      773.28      9.47 o 
   1   4   9       14.58       12.50      3.08 o 
   2   4   9        5.71        9.32      2.14 o 
   3   4   9      191.07      195.63     12.98 o 
   4   4   9       21.27       31.02      5.03 o 
  -4   5   9      107.93      120.71     10.15 o 
  -3   5   9        0.10       -3.38      2.82 o 
  -2   5   9      539.53      532.38     14.96 o 
  -1   5   9        2.46        3.13      1.79 o 
   0   5   9      238.36      251.42      7.35 o 
   1   5   9        0.53       -0.88      2.19 o 
   2   5   9      588.21      596.71     12.62 o 
   3   5   9        4.45        6.65      3.31 o 
   4   5   9       27.68       24.79      4.64 o 
  -4   6   9        7.16       10.43      4.93 o 
  -3   6   9      288.49      298.48     12.98 o 
  -2   6   9       31.68       37.22      6.06 o 
  -1   6   9       12.69       11.17      2.61 o 
   0   6   9      161.86      171.07      6.75 o 
   1   6   9      110.40       98.29      8.74 o 
   2   6   9      309.74      311.68      9.65 o 
   3   6   9        1.95        0.31      3.05 o 
   4   6   9        0.82        1.94      3.73 o 
  -4   7   9        0.66        1.55      4.79 o 
  -3   7   9       19.02        5.22      4.51 o 
  -2   7   9       18.42       13.11      4.93 o 
  -1   7   9      318.61      333.19     12.41 o 
   0   7   9      170.58      169.05      7.15 o 
   1   7   9        6.67        2.99      3.11 o 
   2   7   9       71.53       62.10      5.80 o 
   3   7   9       35.10       36.80      6.77 o 
  -4   8   9        0.12        2.54      5.78 o 
  -3   8   9        4.99       -6.13      4.09 o 
  -2   8   9       27.83       21.01      5.92 o 
  -1   8   9       83.58       79.81      9.17 o 
   0   8   9       98.15      107.64      7.76 o 
   1   8   9        7.25        2.15      3.57 o 
   2   8   9        1.69        3.49      4.51 o 
   3   8   9       25.99       16.23      4.58 o 
  -3   9   9        1.21       -1.97      5.08 o 
  -2   9   9       13.21       11.42      5.92 o 
  -1   9   9        3.54       -0.42      5.22 o 
   0   9   9        1.71       -0.47      3.29 o 
   1   9   9        2.22        3.21      3.93 o 
   2   9   9       15.68       10.84     10.72 o 
  -2  10   9        7.85       16.92      6.77 o 
  -1  10   9        6.70        5.08      5.92 o 
   0  10   9      120.19      128.48      8.61 o 
   1  10   9        1.83        2.51      4.18 o 
  -4   0  10      163.11      151.47     10.15 o 
  -3   0  10      122.55      122.83      8.60 o 
  -2   0  10     1335.95     1461.73     27.44 o 
  -1   0  10      118.63      140.13      6.28 o 
   0   0  10     1425.39     1359.68     12.71 o 
   1   0  10      424.64      480.97      8.24 o 
   2   0  10     1091.96     1242.32     27.48 o 
   3   0  10      180.92      171.05      7.72 o 
   4   0  10      562.86      543.68     21.17 o 
  -5   1  10      230.70      244.70     13.96 o 
  -4   1  10      202.06      206.22      8.22 o 
  -3   1  10      151.03      149.03      6.67 o 
  -2   1  10     1039.10     1097.53     11.19 o 
  -1   1  10      141.92      125.38      3.70 o 
   0   1  10        6.84        6.83      1.20 o 
   1   1  10     1043.13     1069.01      8.86 o 
   2   1  10     1125.78     1118.96     13.81 o 
   3   1  10        0.81        3.22      2.23 o 
   4   1  10        0.16        1.04      2.71 o 
  -5   2  10       48.12       51.47      8.60 o 
  -4   2  10      113.37      112.53      7.17 o 
  -3   2  10      389.44      391.52     11.15 o 
  -2   2  10      392.32      403.66      6.86 o 
  -1   2  10       23.31       14.84      2.04 o 
   0   2  10      672.31      687.52      8.91 o 
   1   2  10       17.78       19.74      1.79 o 
   2   2  10        7.89        4.85      2.41 o 
   3   2  10       23.47       18.24      3.04 o 
   4   2  10       77.13       76.83      7.48 o 
  -5   3  10       17.38        8.74      5.50 o 
  -4   3  10      159.88      157.16      7.48 o 
  -3   3  10      155.33      154.50      5.13 o 
  -2   3  10      454.89      457.97      9.02 o 
  -1   3  10      307.37      285.89      5.27 o 
   0   3  10        0.10        0.01      1.53 o 
   1   3  10        6.51       14.69      2.38 o 
   2   3  10       64.92       52.37      3.77 o 
   3   3  10        7.59       12.13      2.89 o 
   4   3  10       95.77       91.62      6.26 o 
  -5   4  10       16.71       23.12      7.33 o 
  -4   4  10        3.42        6.49      5.08 o 
  -3   4  10       15.65       13.88      5.08 o 
  -2   4  10     1678.60     1735.35     41.66 o 
  -1   4  10     1140.26     1193.75     26.22 o 
   0   4  10     1967.48     1945.92     22.41 o 
   1   4  10      476.89      457.79      6.55 o 
   2   4  10       62.85       59.40      4.07 o 
   3   4  10      176.87      164.77      6.23 o 
   4   4  10      141.34      140.72      7.51 o 
  -5   5  10        6.92       13.82      6.77 o 
  -3   5  10      837.73      881.46     20.61 o 
  -2   5  10        5.03       10.15      3.67 o 
  -1   5  10       11.29       10.99      2.32 o 
   0   5  10      534.96      539.87     15.81 o 
   1   5  10        0.08        4.30      3.31 o 
   2   5  10       92.67      102.31      8.39 o 
   3   5  10      135.33      141.14      6.05 o 
   4   5  10       14.10       10.13      3.63 o 
  -3   6  10      109.19       78.12      8.04 o 
  -2   6  10       14.82       13.39      4.51 o 
  -1   6  10       31.16       24.11      5.50 o 
   0   6  10      424.71      430.05     11.01 o 
   1   6  10       12.13        6.91      4.09 o 
   2   6  10      107.40      106.77      7.18 o 
   3   6  10       28.76       21.41      4.43 o 
   4   6  10        0.13        4.57      4.24 o 
  -4   7  10        0.03        3.81      4.79 o 
  -3   7  10        9.10        7.61      4.65 o 
  -2   7  10       27.76       23.83      5.78 o 
  -1   7  10      352.57      337.73     14.25 o 
   0   7  10        6.16        5.52      4.02 o 
   1   7  10      171.24      167.52      7.77 o 
   2   7  10        0.21       -2.17      3.38 o 
   3   7  10       32.48       28.66      6.77 o 
  -4   8  10       12.42       18.47      7.05 o 
  -3   8  10       81.45       76.43      9.17 o 
  -2   8  10        3.53        7.90      4.93 o 
  -1   8  10        7.40        8.32      5.36 o 
   0   8  10       71.08       63.32      5.88 o 
   1   8  10        0.82        4.35      3.57 o 
   2   8  10       16.85       16.32      4.58 o 
   3   8  10        6.73       -3.05      6.42 o 
  -3   9  10        3.59        3.24      5.64 o 
  -2   9  10        6.33        5.22      5.22 o 
  -1   9  10        0.77       -1.41      4.93 o 
   0   9  10      100.40      113.44     12.34 o 
   1   9  10        0.98       -2.57      3.53 o 
   2   9  10       90.20       99.68     14.88 o 
  -2  10  10        0.02       -0.56      5.92 o 
  -1  10  10       52.70       44.56      9.31 o 
   0  10  10        0.10       -1.55      6.06 o 
   1  10  10        2.08        2.36      4.01 o 
  -5   1  11       54.63       55.55      8.46 o 
  -4   1  11       12.36       10.52      3.29 o 
  -3   1  11       36.81       49.93      4.82 o 
  -2   1  11     1237.40     1253.31     12.42 o 
  -1   1  11       14.80       13.04      1.71 o 
   0   1  11      220.53      197.37      3.19 o 
   1   1  11      841.13      873.47     11.15 o 
   2   1  11      164.93      134.74      4.94 o 
   3   1  11      255.53      239.15      7.35 o 
   4   1  11       38.95       32.01      4.89 o 
  -5   2  11        3.63        4.09      4.51 o 
  -4   2  11      397.72      394.94     11.40 o 
  -3   2  11       38.27       38.22      4.33 o 
  -2   2  11       12.22       10.29      1.83 o 
  -1   2  11      183.38      158.46      4.63 o 
   0   2  11      123.20      106.75      3.11 o 
   1   2  11     1040.08     1014.93      9.98 o 
   2   2  11       44.64       42.23      3.52 o 
   3   2  11       13.20        8.80      2.58 o 
   4   2  11      104.78      109.78     10.62 o 
  -5   3  11        6.41        6.20      5.50 o 
  -4   3  11       71.33       74.22      6.18 o 
  -3   3  11      124.37      131.79     11.28 o 
  -2   3  11      533.99      498.78      8.43 o 
  -1   3  11      298.60      319.65      8.39 o 
   0   3  11      212.71      193.56      4.45 o 
   1   3  11      155.97      172.62      4.15 o 
   2   3  11     1577.00     1626.88     20.74 o 
   3   3  11       86.30       84.96      5.37 o 
   4   3  11        0.37        2.06      3.03 o 
  -5   4  11       20.85       23.26      7.33 o 
  -4   4  11        3.21        3.09      2.99 o 
  -3   4  11      259.72      280.31      7.08 o 
  -2   4  11      623.90      614.69      9.93 o 
  -1   4  11        0.70        2.30      1.47 o 
   0   4  11      264.08      299.93      8.23 o 
   1   4  11      106.49      113.52      6.41 o 
   2   4  11       17.17       16.24      2.79 o 
   3   4  11        7.06        7.51      2.69 o 
   4   4  11        8.01        7.34      3.26 o 
  -5   5  11        9.08        1.41      5.64 o 
  -3   5  11      613.16      608.15     16.79 o 
  -2   5  11      184.82      200.70      9.73 o 
  -1   5  11        1.58        3.10      3.52 o 
   0   5  11      100.78      101.02     10.22 o 
   1   5  11       45.79       42.44      6.35 o 
   2   5  11      320.05      311.57      9.72 o 
   3   5  11       28.07       21.08      3.55 o 
   4   5  11        0.13        8.53      4.04 o 
  -5   6  11       16.73       21.43      7.75 o 
  -3   6  11      281.35      279.42     12.41 o 
  -2   6  11       75.65       70.65      7.33 o 
  -1   6  11        7.04        8.32      4.37 o 
   0   6  11      180.87      181.15      7.17 o 
   1   6  11       47.72       47.80      7.19 o 
   2   6  11      132.49      116.82     11.14 o 
   3   6  11       63.34       61.44      6.43 o 
  -3   7  11       28.24       33.13      6.77 o 
  -2   7  11      267.46      285.06     13.12 o 
  -1   7  11        0.62        3.52      4.93 o 
   0   7  11       51.16       51.21      7.83 o 
   1   7  11       40.99       54.06      5.68 o 
   2   7  11       20.37       11.47      4.16 o 
   3   7  11       71.23       73.64      7.22 o 
  -4   8  11       22.34       23.41      6.91 o 
  -3   8  11       25.00       19.32      6.34 o 
  -2   8  11       45.09       48.08      7.75 o 
  -1   8  11       24.28       14.24      5.92 o 
   0   8  11       55.66       50.89      5.48 o 
   1   8  11        1.11        1.99      3.34 o 
   2   8  11        8.80       14.66      4.44 o 
  -3   9  11        2.30        7.05      5.78 o 
  -2   9  11       27.32       23.97      7.33 o 
  -1   9  11       28.64       34.97      7.90 o 
   0   9  11        1.94        6.20      6.34 o 
   1   9  11        0.14       -3.18      3.57 o 
   2   9  11        3.10        4.00      5.08 o 
  -2  10  11        7.93        2.26      5.92 o 
  -1  10  11       51.59       52.45     10.01 o 
   0  10  11       46.63       51.75      9.87 o 
   1  10  11        0.72        3.69      6.27 o 
  -5   0  12        2.48        3.10      4.23 o 
  -4   0  12       17.92       20.30      5.64 o 
  -3   0  12        0.36        1.41      3.10 o 
  -2   0  12      805.36      818.93     20.90 o 
  -1   0  12     1265.60     1247.94     15.63 o 
   0   0  12       49.76       35.66      2.59 o 
   1   0  12     2138.05     2256.70     19.61 o 
   2   0  12      141.28      132.92      7.47 o 
   3   0  12       11.49       14.50      3.58 o 
   4   0  12      287.60      331.74     17.21 o 
  -5   1  12        1.81       -3.10      3.95 o 
  -4   1  12      193.09      167.33     20.31 o 
  -3   1  12      305.42      329.78     10.65 o 
  -2   1  12      147.29      122.89      6.08 o 
  -1   1  12     1404.27     1485.48     14.59 o 
   0   1  12      212.25      216.81      3.87 o 
   1   1  12      660.96      643.49      7.47 o 
   2   1  12      252.32      266.64      6.80 o 
   3   1  12        3.89        2.77      2.37 o 
   4   1  12       36.60       28.57      4.23 o 
  -5   2  12        0.93        0.99      4.79 o 
  -4   2  12       31.59       37.88      5.15 o 
  -3   2  12       18.87       24.88      4.13 o 
  -2   2  12       46.62       42.79      2.96 o 
  -1   2  12       77.27       72.55      3.67 o 
   0   2  12      610.03      629.23      7.47 o 
   1   2  12        1.34        0.75      1.23 o 
   2   2  12      174.86      162.33      5.50 o 
   3   2  12        2.59       -1.62      2.33 o 
   4   2  12        5.25       12.21      3.35 o 
  -5   3  12        1.49        2.68      4.79 o 
  -4   3  12        3.36        5.27      3.11 o 
  -3   3  12       78.68       87.46      6.40 o 
  -2   3  12        0.08       -0.36      1.82 o 
  -1   3  12      552.08      604.37      9.48 o 
   0   3  12      201.83      204.79      4.86 o 
   1   3  12       12.29       18.53      2.32 o 
   2   3  12      517.45      493.11      9.36 o 
   3   3  12        0.55        0.69      2.38 o 
   4   3  12        0.81        1.97      3.14 o 
  -5   4  12       59.82       45.40      9.17 o 
  -4   4  12      209.79      229.35      9.51 o 
  -3   4  12       57.28       41.49      4.96 o 
  -2   4  12       50.24       49.06      4.32 o 
  -1   4  12       38.58       42.94      5.64 o 
   0   4  12      589.92      611.06     11.92 o 
   1   4  12       48.35       51.21      5.50 o 
   2   4  12        2.81        3.96      2.17 o 
   3   4  12       74.41       69.78      5.12 o 
   4   4  12       44.11       57.43      5.50 o 
  -5   5  12        0.53       -4.51      5.36 o 
  -4   5  12      259.38      269.66     23.98 o 
  -3   5  12      103.93       96.15      6.18 o 
  -2   5  12        4.64        1.41      3.24 o 
  -1   5  12      231.93      230.67      8.26 o 
   0   5  12      188.59      193.80     11.21 o 
   1   5  12      674.98      640.56     18.91 o 
   2   5  12        2.96        1.27      2.99 o 
   3   5  12      218.97      193.33     11.21 o 
  -3   6  12      217.66      212.68     11.28 o 
  -2   6  12       16.53       24.11      5.50 o 
  -1   6  12      383.46      383.32     14.67 o 
   0   6  12       34.34       34.96      3.40 o 
   1   6  12        2.64        0.28      4.09 o 
   2   6  12       80.48       76.34      6.58 o 
   3   6  12        1.94        3.60      3.68 o 
  -3   7  12        2.90        6.06      5.36 o 
  -2   7  12      178.78      182.91     11.28 o 
  -1   7  12       51.10       74.45      8.74 o 
   0   7  12       25.03       27.95      4.58 o 
   1   7  12      318.98      319.64     15.38 o 
   2   7  12       17.82       22.70      6.77 o 
   3   7  12        1.68       -0.21      4.72 o 
  -3   8  12       47.05       54.99      8.46 o 
  -2   8  12        2.21       -1.83      4.93 o 
  -1   8  12       22.46       23.97      6.91 o 
   0   8  12       69.51       85.31     10.15 o 
   1   8  12       90.06      103.93      7.78 o 
   2   8  12        3.19        3.81      5.22 o 
  -3   9  12        0.49        0.28      5.78 o 
  -2   9  12       81.67      106.04     11.14 o 
  -1   9  12       29.13       19.60      6.49 o 
   0   9  12        9.61        0.56      5.64 o 
   1   9  12       18.87       14.53     12.48 o 
  -1  10  12        0.26        9.16      6.91 o 
   0  10  12        1.06       -2.96      6.34 o 
  -5   1  13        3.84        5.06      3.49 o 
  -4   1  13       50.11       42.23      8.88 o 
  -3   1  13      135.64      116.69     10.15 o 
  -2   1  13      123.01       90.86      6.13 o 
  -1   1  13      393.86      416.69      7.35 o 
   0   1  13      421.77      428.23      5.63 o 
   1   1  13      435.14      430.44      5.94 o 
   2   1  13      101.66       87.65      4.88 o 
   3   1  13        0.05       -1.29      2.21 o 
   4   1  13        6.56        5.01      3.60 o 
  -5   2  13        2.44        0.14      4.65 o 
  -4   2  13       12.12       13.05      3.69 o 
  -3   2  13      103.43       93.27     12.06 o 
  -2   2  13      212.16      230.29     10.86 o 
  -1   2  13     1470.15     1461.27     22.25 o 
   0   2  13       92.53       95.75      3.42 o 
   1   2  13        2.64        4.56      2.18 o 
   2   2  13      151.55      159.42      5.66 o 
   3   2  13      194.03      199.64      7.08 o 
   4   2  13      235.45      231.47     11.48 o 
  -5   3  13        6.74        5.22      5.92 o 
  -4   3  13       97.91       98.64     11.63 o 
  -3   3  13      143.27      152.86      7.55 o 
  -2   3  13      102.56       92.67      4.68 o 
  -1   3  13        0.99        0.53      1.90 o 
   0   3  13       12.56        9.60      1.91 o 
   1   3  13      295.48      322.95     10.70 o 
   2   3  13      254.82      277.30      7.31 o 
   3   3  13       15.89       20.88      4.35 o 
   4   3  13       21.00       20.28      5.21 o 
  -5   4  13        5.72        8.88      6.34 o 
  -4   4  13        0.02        1.85      3.23 o 
  -3   4  13       13.41        8.46      3.22 o 
  -2   4  13       77.82       86.38      4.77 o 
  -1   4  13       14.93       15.88      3.09 o 
   0   4  13        3.44        3.86      2.79 o 
   1   4  13       77.46       66.10      5.43 o 
   2   4  13       30.91       31.98      4.38 o 
   3   4  13        5.04        1.25      2.63 o 
  -5   5  13        0.09        1.27      6.06 o 
  -4   5  13        0.38       -2.01      3.03 o 
  -3   5  13        4.60        6.30      3.35 o 
  -2   5  13       94.89       88.11      6.20 o 
  -1   5  13        5.09        2.77      2.87 o 
   0   5  13       54.92       45.90      9.17 o 
   1   5  13       98.16       83.06      8.60 o 
   2   5  13       43.35       40.97      5.16 o 
   3   5  13       32.45       43.71      5.83 o 
  -4   6  13        9.30       15.37      7.05 o 
  -3   6  13      227.20      225.24     11.85 o 
  -2   6  13      423.16      445.83     15.52 o 
  -1   6  13      385.18      418.84     11.43 o 
   0   6  13        6.81        4.13      2.88 o 
   1   6  13       73.72       59.22      7.76 o 
   2   6  13        0.55       -0.68      3.13 o 
   3   6  13       95.30       84.67     11.07 o 
  -3   7  13        1.65        2.82      4.79 o 
  -2   7  13       46.74       42.44      7.05 o 
  -1   7  13       63.12       47.94      7.47 o 
   0   7  13       13.58        9.50      3.84 o 
   1   7  13      104.82      102.23     10.58 o 
   2   7  13      150.16      169.22     13.96 o 
  -3   8  13        2.66        1.97      5.22 o 
  -2   8  13        3.65        6.77      5.50 o 
  -1   8  13       78.16       78.26      9.73 o 
   0   8  13       13.14       15.37      6.34 o 
   1   8  13        0.48        2.59      4.30 o 
   2   8  13        8.51       12.41      6.34 o 
  -2   9  13        6.15       12.27      6.34 o 
  -1   9  13        0.13       -7.19      4.79 o 
   0   9  13        3.13        1.55      5.92 o 
   1   9  13        2.95        4.93      4.24 o 
  -1  10  13       60.24       57.81     10.15 o 
  -5   0  14       68.03       81.50     10.58 o 
  -4   0  14        0.18       -1.41      3.81 o 
  -3   0  14       82.22       80.38      9.02 o 
  -2   0  14      198.96      213.97     11.57 o 
  -1   0  14       49.14       44.28      3.36 o 
   0   0  14      201.68      214.20      6.79 o 
   1   0  14       50.90       45.62      3.44 o 
   2   0  14       39.10       43.56      4.70 o 
   3   0  14      573.92      589.39     14.46 o 
   4   0  14      106.10       98.71     11.99 o 
  -5   1  14        0.16        4.09      3.58 o 
  -4   1  14      142.28      168.53     16.15 o 
  -3   1  14      407.25      394.08     11.36 o 
  -2   1  14        4.25        6.81      3.38 o 
  -1   1  14       84.37      101.81      5.72 o 
   0   1  14      158.25      166.48      3.82 o 
   1   1  14      506.99      524.93      6.84 o 
   2   1  14       70.32       66.31      4.88 o 
   3   1  14       42.84       49.83      4.65 o 
   4   1  14        5.37        2.67      4.32 o 
  -5   2  14        0.16        2.96      5.08 o 
  -4   2  14       77.96       69.76      6.52 o 
  -3   2  14        2.09        4.23      2.89 o 
  -2   2  14      171.48      182.19      7.77 o 
  -1   2  14        3.60        0.76      1.80 o 
   0   2  14       59.49       51.38      2.93 o 
   1   2  14       12.91       12.73      1.95 o 
   2   2  14       28.70       31.68      3.44 o 
   3   2  14        2.00        1.16      2.66 o 
   4   2  14       42.36       44.76      5.09 o 
  -5   3  14        7.85        4.51      5.78 o 
  -4   3  14       16.26       16.50      8.11 o 
  -3   3  14      341.30      354.06     19.96 o 
  -2   3  14      208.59      219.46      8.66 o 
  -1   3  14       96.55       99.76      6.46 o 
   0   3  14       36.06       38.04      3.97 o 
   1   3  14      380.12      383.69      7.68 o 
   2   3  14      460.98      432.28     10.48 o 
   3   3  14       39.71       33.75      4.54 o 
  -5   4  14        8.74        9.16      6.20 o 
  -4   4  14       19.54       20.88      5.08 o 
  -3   4  14      123.97      114.92      7.85 o 
  -2   4  14      213.82      208.42      6.57 o 
  -1   4  14      725.99      760.66     14.14 o 
   0   4  14      388.38      395.86     10.16 o 
   1   4  14        1.65        2.77      2.74 o 
   2   4  14       17.41       25.88     12.20 o 
   3   4  14       19.59       20.04      3.63 o 
  -5   5  14        0.35       -4.37      5.78 o 
  -4   5  14      211.97      218.39     10.02 o 
  -3   5  14       14.57       10.26      3.85 o 
  -2   5  14       25.49       26.23      4.09 o 
  -1   5  14        8.78        0.71      2.87 o 
   0   5  14       13.22       11.68      3.37 o 
   1   5  14      649.07      618.89     19.48 o 
   2   5  14       32.26       32.69      5.13 o 
   3   5  14       74.86       69.29      6.92 o 
  -4   6  14       16.49       11.14      6.91 o 
  -3   6  14        6.71       -0.85      5.36 o 
  -2   6  14      197.23      188.98     12.98 o 
  -1   6  14      409.04      435.26     12.07 o 
   0   6  14       19.24       20.66      4.17 o 
   1   6  14        5.35        0.85      4.65 o 
   2   6  14        6.95        9.45      4.09 o 
   3   6  14        1.05        5.82      4.72 o 
  -4   7  14       71.37       70.64     11.70 o 
  -2   7  14        7.14        1.27      5.36 o 
  -1   7  14       83.81       88.83      7.10 o 
   0   7  14        9.54        3.38      5.22 o 
   1   7  14       85.79       89.96     10.15 o 
   2   7  14       28.38       33.98      7.75 o 
  -3   8  14        9.02        6.91      6.06 o 
  -2   8  14       16.91       15.93      7.05 o 
  -1   8  14      144.93      175.15     12.97 o 
   0   8  14       61.82       58.66      9.02 o 
   1   8  14        1.59        4.17      4.08 o 
   2   8  14       10.15        8.88      5.78 o 
  -2   9  14        7.13       -1.13      6.34 o 
  -1   9  14       11.29       15.65      7.19 o 
   0   9  14        8.04        3.67      6.91 o 
   1   9  14        0.82        0.14      6.06 o 
  -5   1  15        0.54        0.23      3.34 o 
  -4   1  15       69.68       81.82      6.97 o 
  -3   1  15       69.52       67.08      6.08 o 
  -2   1  15      251.49      235.01      8.88 o 
  -1   1  15      239.63      233.70      9.22 o 
   0   1  15      286.92      284.16      5.76 o 
   1   1  15      367.11      364.86      6.56 o 
   2   1  15        0.64       -1.94      2.00 o 
   3   1  15       15.79       11.64      3.22 o 
  -5   2  15       23.76       32.89      5.57 o 
  -4   2  15       12.77       17.46      4.05 o 
  -3   2  15        0.97        1.73      3.31 o 
  -2   2  15      239.90      237.09      8.88 o 
  -1   2  15      278.19      279.08     13.18 o 
   0   2  15      223.79      221.37      6.98 o 
   1   2  15      130.43      117.26      4.80 o 
   2   2  15       10.69       10.42      2.69 o 
   3   2  15      334.79      346.84      9.38 o 
  -5   3  15       71.84       79.81     11.84 o 
  -4   3  15        5.25        2.22      3.45 o 
  -3   3  15       77.90       75.19      6.56 o 
  -2   3  15       16.59       19.20      5.64 o 
  -1   3  15       72.45       81.81      5.05 o 
   0   3  15      206.58      208.21      7.63 o 
   1   3  15      111.67      119.92      5.30 o 
   2   3  15      201.32      179.59      6.38 o 
   3   3  15        1.07        0.05      3.05 o 
  -5   4  15        0.64        2.82      6.34 o 
  -4   4  15       38.65       30.65     11.00 o 
  -3   4  15        3.32        2.85      3.07 o 
  -2   4  15        5.46        5.56      3.08 o 
  -1   4  15      405.40      402.60     20.25 o 
   0   4  15       22.84       22.10      7.47 o 
   1   4  15       29.15       37.30      4.78 o 
   2   4  15      174.40      162.20      8.08 o 
   3   4  15        0.37       -3.47      3.54 o 
  -4   5  15        0.83       -0.61      3.57 o 
  -3   5  15       67.78       64.27      6.54 o 
  -2   5  15      381.08      407.13     11.39 o 
  -1   5  15       88.47       73.98      6.35 o 
   0   5  15      352.79      327.19     10.02 o 
   1   5  15        3.24        7.61      4.65 o 
   2   5  15        1.55        1.76      3.59 o 
   3   5  15        1.96        4.29      3.98 o 
  -4   6  15        2.94       -0.28      6.34 o 
  -3   6  15       35.28       40.33      8.74 o 
  -2   6  15        2.00        2.38      3.45 o 
  -1   6  15      157.46      154.06      8.57 o 
   0   6  15        0.04        2.87      3.49 o 
   1   6  15       77.58       71.77      9.45 o 
   2   6  15       99.85       93.10     11.35 o 
  -3   7  15       20.97       32.01      8.74 o 
  -2   7  15        2.91        5.36      4.79 o 
  -1   7  15        0.12       -0.84      3.63 o 
   0   7  15      109.80      101.11     10.15 o 
   1   7  15       38.15       50.05      8.46 o 
   2   7  15       16.85        4.23      5.50 o 
  -3   8  15       19.44       14.80      7.47 o 
  -2   8  15       10.16        4.37      4.37 o 
  -1   8  15        3.61        3.62      4.04 o 
   0   8  15       71.01       74.03     10.15 o 
   1   8  15        6.45       10.57      6.34 o 
  -2   9  15        1.70        3.24      6.91 o 
  -1   9  15        5.83        8.37      8.81 o 
   0   9  15       42.53       36.80      8.18 o 
  -5   0  16        6.33        5.08      5.50 o 
  -4   0  16       32.57       30.03      7.33 o 
  -3   0  16      153.50      140.04     12.41 o 
  -2   0  16      625.08      647.45     20.61 o 
  -1   0  16       13.52       19.03      5.36 o 
   0   0  16      468.76      463.64     10.55 o 
   1   0  16      158.93      153.78      5.47 o 
   2   0  16      367.54      367.59     10.85 o 
   3   0  16      281.53      299.86     15.23 o 
  -5   1  16       47.52       43.89      6.27 o 
  -4   1  16       52.88       51.99      6.27 o 
  -3   1  16       33.93       32.16      4.64 o 
  -2   1  16       10.01        1.34      2.83 o 
  -1   1  16      629.63      654.43     14.12 o 
   0   1  16      822.81      861.13     12.26 o 
   1   1  16      183.24      201.26      5.23 o 
   2   1  16        2.37        3.38      2.51 o 
   3   1  16        3.14        7.25      3.12 o 
  -5   2  16       29.69       26.07      5.38 o 
  -4   2  16       15.56       12.99      4.24 o 
  -3   2  16      106.26       90.26      7.16 o 
  -2   2  16       27.62       22.90      4.18 o 
  -1   2  16       64.60       65.48      4.17 o 
   0   2  16      318.76      320.72      7.61 o 
   1   2  16        7.13        9.22      4.71 o 
   2   2  16       47.51       50.33      8.67 o 
   3   2  16       12.20       14.08      3.59 o 
  -5   3  16        3.80        1.55      5.78 o 
  -4   3  16        0.25       -2.09      3.14 o 
  -3   3  16       54.87       59.61      6.12 o 
  -2   3  16      252.71      255.53      9.62 o 
  -1   3  16       36.59       32.89      3.37 o 
   0   3  16      144.31      131.37      6.63 o 
   1   3  16      440.32      438.72     15.31 o 
   2   3  16       11.15        6.34      2.73 o 
   3   3  16       43.04       35.79      4.43 o 
  -4   4  16       69.45       68.18      7.22 o 
  -3   4  16      470.45      461.60     13.76 o 
  -2   4  16      177.24      197.48     13.12 o 
  -1   4  16      117.42      110.25     20.38 o 
   0   4  16        7.65        8.82      3.38 o 
   1   4  16        4.26       -0.42      4.23 o 
   2   4  16      119.49      123.34      8.33 o 
   3   4  16       62.48       53.01      6.48 o 
  -4   5  16       29.21       29.06      5.58 o 
  -3   5  16        2.47        6.81      3.96 o 
  -2   5  16       60.10       77.97     10.72 o 
  -1   5  16       13.72        5.49      8.11 o 
   0   5  16      277.00      272.58      9.47 o 
   1   5  16       72.18       60.63      8.46 o 
   2   5  16       20.45       18.76      4.42 o 
  -4   6  16       16.28        8.04      7.19 o 
  -3   6  16       10.58        7.61      6.63 o 
  -2   6  16       36.48       33.55      7.68 o 
  -1   6  16       17.79       18.24      6.56 o 
   0   6  16        0.05        0.14      4.79 o 
   1   6  16        1.06        2.68      4.93 o 
   2   6  16        2.52        8.51      4.38 o 
  -3   7  16        2.79        6.06      6.91 o 
  -2   7  16       61.03       50.73      7.76 o 
  -1   7  16        2.25        3.87      5.36 o 
   0   7  16        6.28       -2.96      5.08 o 
   1   7  16       62.86       63.03      9.31 o 
   2   7  16        2.37       -0.85      5.08 o 
  -2   8  16      170.91      172.18     10.28 o 
  -1   8  16        4.98        7.98      4.56 o 
   0   8  16        0.88       -2.26      5.64 o 
   1   8  16        0.32        3.52      6.20 o 
  -5   1  17        9.33        8.31      4.34 o 
  -4   1  17      330.18      320.74     11.71 o 
  -3   1  17      170.64      145.54      7.93 o 
  -2   1  17      194.36      214.06     11.71 o 
  -1   1  17       23.80       25.00      4.51 o 
   0   1  17      210.89      235.06      6.82 o 
   1   1  17      854.60      868.28     12.74 o 
   2   1  17      173.20      153.43      9.07 o 
   3   1  17        5.10        4.51      3.12 o 
  -5   2  17        2.77        7.34      4.18 o 
  -4   2  17       45.49       47.34      8.11 o 
  -3   2  17      189.98      186.60     14.74 o 
  -2   2  17      559.89      553.27     14.07 o 
  -1   2  17        8.00        6.78      3.29 o 
   0   2  17       90.47       88.16      5.62 o 
   1   2  17        2.15        2.17      3.54 o 
   2   2  17       49.42       61.94      4.94 o 
   3   2  17      163.85      168.66      7.52 o 
  -5   3  17       85.49       82.22     10.01 o 
  -4   3  17       10.09        5.96      3.95 o 
  -3   3  17       13.32        9.12      8.46 o 
  -2   3  17       10.93        4.62      3.35 o 
  -1   3  17       69.01       58.84      4.27 o 
   0   3  17     1217.12     1184.97     18.75 o 
   1   3  17       50.20       55.08      5.63 o 
   2   3  17        0.02        1.15      3.37 o 
   3   3  17       30.38       23.57      4.18 o 
  -4   4  17       10.97        5.67      4.37 o 
  -3   4  17       13.92       11.95      4.27 o 
  -2   4  17      163.72      142.27     17.70 o 
  -1   4  17        0.20        3.02      3.88 o 
   0   4  17      151.09      142.36      7.38 o 
   1   4  17       61.90       55.13      7.76 o 
   2   4  17        3.05        1.21      3.64 o 
  -4   5  17        3.51        2.61      4.09 o 
  -3   5  17       19.25        7.43      4.16 o 
  -2   5  17       13.53       17.77      6.63 o 
  -1   5  17       22.60       32.59      4.67 o 
   0   5  17       69.48       78.54      8.74 o 
   1   5  17        8.12        0.42      4.79 o 
   2   5  17       10.65        9.06      5.43 o 
  -4   6  17        1.50        3.52      6.34 o 
  -3   6  17        0.02        7.19      6.49 o 
  -2   6  17      101.28      108.16     12.69 o 
  -1   6  17      210.84      218.52      9.63 o 
   0   6  17       76.63       61.48      8.46 o 
   1   6  17       28.58       34.83      7.61 o 
   2   6  17       42.96       56.54      9.59 o 
  -3   7  17       14.04       18.61      8.18 o 
  -2   7  17        5.57        9.45      6.77 o 
  -1   7  17        4.22        6.83      4.23 o 
   0   7  17       81.80       77.13      9.59 o 
   1   7  17       23.78       16.78      6.91 o 
  -2   8  17       41.08       45.02     10.08 o 
  -1   8  17        0.53        3.17      4.49 o 
   0   8  17        1.16        5.22      6.34 o 
  -5   0  18        0.01        0.00      5.50 o 
  -4   0  18       32.29       20.73      6.63 o 
  -3   0  18      159.98      176.42     12.55 o 
  -2   0  18      255.98      245.99     13.68 o 
  -1   0  18      683.79      610.06     20.33 o 
   0   0  18     1408.62     1397.18     26.71 o 
   1   0  18        2.20       -2.68      5.64 o 
   2   0  18      312.24      318.54     10.79 o 
   3   0  18       17.62       16.64      6.77 o 
  -5   1  18       29.53       23.86      5.53 o 
  -4   1  18       11.35        1.87      7.90 o 
  -3   1  18       22.44       22.09      4.54 o 
  -2   1  18       52.38       39.58      5.17 o 
  -1   1  18       14.40       14.80      3.85 o 
   0   1  18       47.14       46.78      4.10 o 
   1   1  18       95.41      103.60      5.76 o 
   2   1  18        2.93        1.98      2.74 o 
   3   1  18       40.40       40.80      8.32 o 
  -4   2  18        0.20       -4.07      3.41 o 
  -3   2  18       29.60       20.96      5.71 o 
  -2   2  18       93.78       87.04      7.22 o 
  -1   2  18        0.78        3.92      3.88 o 
   0   2  18      133.37      137.61      8.77 o 
   1   2  18      500.92      534.50     10.60 o 
   2   2  18        9.38        4.34      2.95 o 
   3   2  18        5.71       -1.88      3.34 o 
  -4   3  18        0.03        2.73      3.81 o 
  -3   3  18       99.31      101.08      9.38 o 
  -2   3  18        1.31        1.41      3.29 o 
  -1   3  18      696.85      699.09     15.77 o 
   0   3  18      169.28      171.65      7.87 o 
   1   3  18      100.80      107.59     10.43 o 
   2   3  18        1.83       -3.17      3.59 o 
  -4   4  18       84.31       79.80      8.04 o 
  -3   4  18      106.67      111.54     25.24 o 
  -2   4  18      168.03      172.57     12.06 o 
  -1   4  18       32.49       16.21      6.06 o 
   0   4  18        4.54        1.49      3.23 o 
   1   4  18      109.55      106.46     10.72 o 
   2   4  18       13.37        7.28      7.83 o 
  -4   5  18        3.59        4.56      4.72 o 
  -3   5  18        0.22       -2.34      3.38 o 
  -2   5  18      118.12      114.22     12.41 o 
  -1   5  18        8.97        8.21      3.99 o 
   0   5  18      190.12      216.90     12.69 o 
   1   5  18      163.21      187.28     12.83 o 
   2   5  18        0.43       -3.04      3.88 o 
  -3   6  18       15.50        6.91      7.05 o 
  -2   6  18        1.16       -1.55      6.06 o 
  -1   6  18       38.83       34.71      5.20 o 
   0   6  18       11.89        7.05      5.64 o 
   1   6  18        4.99        1.69      5.50 o 
  -3   7  18        2.50        8.46      7.61 o 
  -2   7  18        0.98        6.77      7.05 o 
  -1   7  18        3.13        0.67      4.27 o 
   0   7  18        2.54        3.95      5.78 o 
   1   7  18        2.59       10.29      6.20 o 
  -1   8  18        0.72        1.62      4.60 o 
  -4   1  19       25.58       18.10      4.78 o 
  -3   1  19        4.81        7.25      3.91 o 
  -2   1  19        8.45        7.51      5.78 o 
  -1   1  19       47.88       46.95      5.63 o 
   0   1  19      530.80      559.20     15.95 o 
   1   1  19       12.49       14.96      4.75 o 
   2   1  19        8.70        5.67      3.23 o 
  -4   2  19       77.92       74.37     12.76 o 
  -3   2  19      229.68      230.08     16.01 o 
  -2   2  19       51.77       37.38      5.28 o 
  -1   2  19       11.73       10.73      3.87 o 
   0   2  19       28.83       21.99      3.53 o 
   1   2  19      343.66      374.94     11.47 o 
   2   2  19      270.91      280.65      8.63 o 
  -4   3  19        6.62        3.18      4.14 o 
  -3   3  19        0.71        1.30      3.54 o 
  -2   3  19        1.46        1.78      3.63 o 
  -1   3  19      706.15      736.39     19.48 o 
   0   3  19        9.15        8.36      4.93 o 
   1   3  19        2.28        4.79      5.22 o 
   2   3  19        9.41        7.55      4.28 o 
  -4   4  19       18.56       19.21      5.18 o 
  -3   4  19        0.65       -0.70      4.65 o 
  -2   4  19        8.59       12.43      5.78 o 
  -1   4  19        0.72        2.68      5.36 o 
   0   4  19        5.16        4.79      4.93 o 
   1   4  19       15.51       18.33      6.63 o 
   2   4  19       33.04       39.33      6.42 o 
  -3   5  19        3.60        1.78      3.93 o 
  -2   5  19       14.87        8.04      6.63 o 
  -1   5  19       14.45       16.64      6.49 o 
   0   5  19       69.96       61.76      8.32 o 
   1   5  19       42.00       41.88      8.18 o 
  -3   6  19       71.74      102.65     13.96 o 
  -2   6  19       25.54       22.56      7.75 o 
  -1   6  19        1.60       -0.27      3.85 o 
   0   6  19       25.79       25.24      7.05 o 
   1   6  19       39.63       32.57      7.90 o 
  -2   7  19       18.44       24.39      8.74 o 
  -1   7  19       35.42       45.72      6.33 o 
   0   7  19       13.26       18.89      7.33 o 
  -4   0  20        4.92       13.39      6.63 o 
  -3   0  20      337.39      322.04     17.07 o 
  -2   0  20        9.66        5.64      5.64 o 
  -1   0  20      221.98      210.71     13.26 o 
   0   0  20      264.58      253.04     14.25 o 
   1   0  20        5.04        6.69      3.68 o 
   2   0  20      212.61      224.52     14.10 o 
  -4   1  20       13.51        5.44      4.58 o 
  -3   1  20       10.50       11.01      5.71 o 
  -2   1  20       15.68       25.24      8.18 o 
  -1   1  20      326.89      337.50     11.52 o 
   0   1  20      317.80      346.41     21.23 o 
   1   1  20        0.62       -3.47      2.57 o 
   2   1  20       11.44       11.63      3.58 o 
  -4   2  20       10.02        5.01      4.39 o 
  -3   2  20        0.41        0.07      3.54 o 
  -2   2  20       28.20       26.65      7.12 o 
  -1   2  20       37.42       28.89      5.18 o 
   0   2  20        2.36       -0.36      7.75 o 
   1   2  20       50.64       61.05      8.88 o 
   2   2  20        5.00        4.51      5.29 o 
  -4   3  20        9.36        9.45      4.69 o 
  -3   3  20       64.77       62.35      7.06 o 
  -2   3  20        1.48        2.11      3.69 o 
  -1   3  20      198.68      180.78      9.17 o 
   0   3  20       12.12        9.87      5.36 o 
   1   3  20       37.12       27.35      7.05 o 
   2   3  20       25.36       14.03      7.33 o 
  -3   4  20       62.40       51.63      6.92 o 
  -2   4  20        3.56       -1.33      3.65 o 
  -1   4  20       69.90       59.22      9.45 o 
   0   4  20        0.44        5.92      4.93 o 
   1   4  20        6.11       11.28      6.20 o 
  -3   5  20        0.02        2.03      5.43 o 
  -2   5  20        4.74        0.00      5.78 o 
   0   5  20       77.57       92.92     10.01 o 
   1   5  20       70.04       55.56      9.17 o 
  -2   6  20        0.62        4.65      6.63 o 
  -1   6  20        0.42        5.64      6.49 o 
   0   6  20       35.19       34.40      7.90 o 
  -4   1  21        2.93        4.10      4.24 o 
  -3   1  21       11.79        7.48      4.18 o 
  -2   1  21      146.78      162.72      9.36 o 
  -1   1  21        0.08       -0.47      3.97 o 
   0   1  21      285.77      283.88     10.72 o 
   1   1  21       25.32       26.05      4.93 o 
   2   1  21       36.55       25.34      4.45 o 
  -4   2  21      137.54      161.89     11.02 o 
  -3   2  21       90.70       94.69     10.65 o 
  -2   2  21        9.99        7.27      4.08 o 
  -1   2  21       91.98       70.17     15.02 o 
   0   2  21       87.00      101.07     10.65 o 
   1   2  21       73.90       75.44      9.73 o 
  -3   3  21       15.30       15.58      5.04 o 
  -2   3  21        3.98        4.06      4.18 o 
  -1   3  21      150.61      154.55      9.72 o 
   1   3  21        2.16        0.28      5.50 o 
  -3   4  21        0.56        2.10      4.33 o 
  -2   4  21        0.34       -2.48      3.54 o 
  -1   4  21       10.81       -2.82      5.64 o 
   1   4  21        5.76       19.88      7.05 o 
  -3   5  21        1.29        1.81      4.33 o 
  -2   5  21        0.06       -1.13      5.78 o 
  -1   5  21       36.09       34.97      8.32 o 
   0   5  21       43.48       51.18      8.46 o 
  -2   6  21        8.54        8.60      7.33 o 
  -1   6  21        9.10        5.64      7.05 o 
  -3   0  22       15.97       20.02      7.33 o 
  -2   0  22        0.05       -4.23      5.22 o 
  -1   0  22       66.18       53.44      9.59 o 
   0   0  22      114.62      119.72     12.41 o 
  -3   1  22        7.85       -0.29      3.94 o 
  -2   1  22        0.04       -0.95      3.77 o 
  -1   1  22       73.66       68.26      7.12 o 
   0   1  22        3.26       -1.15      4.02 o 
  -3   2  22       61.22       72.24     10.65 o 
  -2   2  22        0.39        0.47      3.98 o 
  -1   2  22        0.00        0.15      5.57 o 
   0   2  22        0.20       -1.13      4.93 o 
   1   2  22        4.45        9.87      6.20 o 
  -3   3  22        0.33        1.55      4.29 o 
  -2   3  22       19.91       20.65      5.06 o 
  -1   3  22      125.02      114.35     10.22 o 
   1   3  22        8.04       20.16      6.63 o 
  -3   4  22        6.80        2.23      4.83 o 
  -2   4  22       32.47       21.75      8.81 o 
  -1   4  22       18.93       17.06      7.75 o 
  -2   5  22      156.77      163.58     15.94 o 
  -1   5  22       38.03       39.20      9.45 o 
  -3   1  23        0.01        5.26      5.43 o 
  -2   1  23      144.02      146.05     17.49 o 
  -1   1  23        0.29        1.09      4.32 o 
   0   1  23        0.08       -1.69      5.50 o 
  -3   2  23       28.79       14.68      9.16 o 
  -2   2  23       98.04      105.77      9.02 o 
  -1   2  23      122.27      134.84     12.69 o 
  -2   3  23       39.79       34.27      7.97 o 
  -1   3  23       48.34       39.93      6.26 o 
  -2   4  23        1.83        2.07      4.52 o 
  -1   4  23       10.99       13.68      7.47 o 
  -2   0  24       74.14       73.04     11.00 o 
  -1   0  24      136.89      135.94     13.96 o 
   0   0  24      174.66      179.38     15.51 o 
  -2   1  24        8.77       10.80      5.13 o 
  -1   1  24       90.14      100.44      8.82 o 
   0   1  24        2.81        6.63      6.49 o 
  -2   2  24       49.83       58.43      7.36 o 
  -1   2  24       12.79       17.38      5.58 o 
                                                 
